# Supplementary material for: High Glucose Shifts the Oxylipin Profiles in the Astrocytes towards Pro-Inflammatory States
Source: Metabolites. 2021 May 13;11(5):311. doi: 10.3390/metabo11050311 (PMC8152232; doi:10.3390/metabo11050311)
Supplement: Supplementary file 1 [file metabolites-11-00311-s001.zip]

Archive with 1 entries (1 files):
- metabolites-1197926-SI.pdf
